# Supplementary material for: Enhanced recovery after surgery protocol optimizes results and cost of laparoscopic radical nephroureterectomy
Source: BMC Surg. 2025 Jan 9;25:14. doi: 10.1186/s12893-025-02758-3 (PMC11715194; doi:10.1186/s12893-025-02758-3)
Supplement: Supplementary file 1 — Supplementary Material 1 [file 12893_2025_2758_MOESM1_ESM.xlsx]

## Sheet: Sheet1
Group	Number	Gender	Age	Height (cm)	Weight (kg)	BMI (kg/m2)	Smoking history	Alcohol history	Total LOS (d)	Postoperative LOS (d)	Hospitalization costs (yuan)	Side	Tumor site	Tumor size (cm)	Grade	Pathologic T stage	Catheter removal (d)	Drainage tube removal (d)	Complications	Gastrointestinal discomfort	Delirium	Urinary retention	Fever	Postoperative cardiovascular accidents	Postoperative hypotension
ERAS	1473880	Female	59	160	55	21.4844	0	0	16	9	73513.5	Right	Renal pelvis	4	High	T3	8	6		1	0	0	0	0	0
ERAS	1476658	Male	73	170	61	21.1073	0	0	24	9	81869.9	Left	Renal pelvis	5	High	T4	8	4		1	0	0	0	0	0
ERAS	1493988	Male	86	172	66	22.3094	0	0	19	9	109642	Left	Renal pelvis	2	High	T1	9	6		0	1	0	0	0	0
ERAS	1513178	Male	81	170	80	27.6817	0	0	13	7	60653.1	Left	Renal pelvis	5	High	T3	5	5		0	0	1	0	0	0
ERAS	1515069	Male	54	176	84	27.1178	0	0	14	8	65972.8	Right	Renal pelvis	4	High	T3	5	5		0	0	0	0	0	0
ERAS	1529344	Female	65	150	51	22.6667	0	0	16	6	66684.7	Right	Renal pelvis	2	High	T3	6	5		1	0	0	0	0	0
ERAS	1524262	Male	86	181	75	22.8931	0	0	30	18	77792.7	Right	Renal pelvis	7.5	High	T4	16	13		0	0	0	0	0	0
ERAS	1530845	Male	83	177	70	22.3435	1	0	20	10	61017.3	Left	Renal pelvis	4	High	T1	9	6		0	0	0	0	0	0
ERAS	1535406	Female	87	150	50	22.2222	0	0	17	10	68268.1	Left	Renal pelvis	2.5	High	T1	8	5		0	0	0	0	0	0
ERAS	1538997	Male	66	170	78	26.9896	1	0	16	9	52777.3	Left	Renal pelvis	5.5	High	T2	7	4		0	0	0	0	0	0
ERAS	1544322	Male	60	169	73	25.5593	1	0	25	13	77110.7	Left	Renal pelvis	6	High	T3	13	7		1	0	0	0	0	0
ERAS	1557172	Male	63	178	81	25.565	0	0	9	6	45008.5	Right	Renal pelvis	4	Low	T1	9	5		0	0	0	0	0	0
ERAS	1564475	Male	63	160	59	23.0469	1	1	10	6	56896.4	Left	Renal pelvis	5	Low	T3	6	6		0	0	0	1	0	0
ERAS	1581833	Female	83	150	45	20	0	0	12	7	51085.3	Left	Renal pelvis	2.6	Low	T1	5	7		0	0	0	0	1	0
ERAS	1594605	Female	75	167	60	21.5139	0	0	11	5	48324.3	Right	Renal pelvis	3.2	High	T3	4	4		0	0	0	0	0	0
ERAS	1603251	Female	68	153	47.5	20.2913	0	0	11	7	49825.1	Right	Renal pelvis	5	High	T3	7	5		0	0	0	0	0	0
ERAS	1621562	Male	63	170	62	21.4533	1	0	14	7	60051.2	Right	Both	2.2	High	T3	6	7		0	0	0	0	0	0
ERAS	1634719	Female	75	160	53	20.7031	0	0	15	7	50972.3	Right	Renal pelvis	3.7	High	T1	7	4		0	0	0	0	0	0
ERAS	1637024	Male	60	169	62	21.7079	0	0	15	8	52667.8	Left	Renal pelvis	3.2	High	T3	7	4		0	0	0	0	0	0
ERAS	1645927	Male	77	180	64	19.7531	1	0	14	8	46796.4	Left	Renal pelvis	3	High	T3	8	4		0	0	0	0	0	0
ERAS	1660848	Female	54	152	58	25.1039	0	0	20	5	67498	Right	Both	4.2	High	T3	4	5		0	0	0	0	0	0
ERAS	1679392	Male	65	170	64	22.1453	1	0	13	6	56813.1	Left	Renal pelvis	4.5	Low	T3	6	4		0	0	0	0	0	1
ERAS	1679784	Male	67	168	58	20.5499	1	1	20	10	65831.4	Left	Renal pelvis	4.2	High	T3	4	5		0	0	0	0	0	0
ERAS	1689236	Male	58	155	60	24.974	0	0	13	7	48820.2	Left	Renal pelvis	5	High	T1	6	7		0	0	0	1	0	0
ERAS	1696440	Male	53	160	62.5	24.4141	0	0	11	6	39190.8	Left	Renal pelvis	3.5	High	T3	5	4		0	0	0	0	0	0
ERAS	1452775	Male	71	171	65	22.2291	1	0	17	9	46558.5	Left	Ureter	4	High	T3	8	6		0	0	0	0	0	0
ERAS	1469114	Female	65	164	73	27.1416	0	0	22	15	73003.4	Left	Ureter	3.2	Low	T1	8	5		0	0	0	0	0	0
ERAS	1482091	Female	81	158	57	22.8329	0	0	24	7	90164.7	Right	Ureter	2	High	T2	5	7		1	0	0	0	0	0
ERAS	1513166	Female	75	158	65	26.0375	0	0	21	9	64725.9	Right	Ureter	2	High	T3	9	4		0	0	0	0	0	0
ERAS	1572627	Male	71	171	95	32.4886	0	0	15	11	45149.9	Right	Both	5.5	High	T4	10	4		0	0	0	0	0	0
ERAS	1574476	Female	67	163	53	19.9481	0	0	23	5	78358.3	Left	Ureter	2	High	T3	3	4		0	0	0	0	0	0
ERAS	1591731	Male	75	175	60	19.5918	0	0	15	7	60411.9	Left	Ureter	1.8	Low	Ta	4	5		0	0	0	0	0	0
ERAS	1599883	Male	64	170	79	27.3356	0	1	15	8	55411	Right	Ureter	4	Low	Ta	11	8		0	0	0	0	0	0
ERAS	1656448	Male	58	168	74	26.2188	1	0	13	7	39512.1	Left	Ureter	3	High	T3	10	3		0	0	0	0	0	0
ERAS	1646822	Male	68	165	65	23.8751	1	0	24	20	85769.8	Right	Ureter	2.2	High	T3	18	19		1	0	0	0	0	0
ERAS	1649612	Male	74	160	65	25.3906	0	0	16	7	53535.3	Right	Ureter	1	High	T1	9	7		0	0	0	0	0	0
ERAS	1652747	Male	64	178	58	18.3058	1	1	16	9	58531.9	Left	Ureter	2.5	High	T3	7	8		0	0	0	0	0	0
ERAS	1656102	Male	66	180	76	23.4568	0	0	12	7	45461.3	Left	Ureter	4	High	T3	10	4		0	0	0	0	0	1
ERAS	1676240	Female	71	155	56	23.3091	0	0	11	8	45684.4	Right	Ureter	1.2	High	T3	7	5		0	0	0	0	0	0
ERAS	1675407	Female	59	163	70	26.3465	0	0	13	9	57292.5	Right	Ureter	3	High	T3	8	7		0	0	0	0	0	0
ERAS	1679415	Male	76	170	62	21.4533	1	0	17	8	48862.3	Right	Ureter	6	High	T1	4	6		0	0	0	0	0	0
ERAS	1683752	Female	54	161	70	27.0051	0	0	14	8	39869.2	Right	Ureter	1.2	High	T3	8	3		0	0	0	0	0	0
ERAS	1691098	Female	69	150	48	21.3333	0	0	9	5	45952.1	Right	Ureter	2	High	T2	8	5		0	0	0	0	0	0
Pre-ERAS	1271313	Male	55	170	65	22.4913	0	1	35	22	92223.8	Left	Both	4	High	T4	5	8		0	0	0	0	0	0
Pre-ERAS	1288544	Male	54	170	70	24.2215	1	1	15	9	54354.4	Right	Renal pelvis	5.5	High	T3	5	7		0	0	0	0	0	0
Pre-ERAS	1288446	Female	76	154	58	24.4561	0	0	30	10	88130.4	Left	Renal pelvis	1.5	High	T3	7	7		0	0	0	0	0	0
Pre-ERAS	1358077	Male	78	174	81	26.7539	0	0	28	11	52143.1	Left	Renal pelvis	4	High	T2	8	7		0	0	0	1	0	0
Pre-ERAS	1361350	Male	57	175	78	25.4694	1	1	24	11	81581.8	Left	Renal pelvis	5.5	High	T2	10	7		0	0	0	0	0	0
Pre-ERAS	1368113	Male	72	167	74	26.5338	1	1	18	8	71547.8	Left	Renal pelvis	10	Low	T3	12	6		0	0	0	0	0	0
Pre-ERAS	1380245	Male	55	174	85	28.075	0	0	15	8	61136.5	Left	Renal pelvis	5	High	T3	7	6		0	0	0	0	0	0
Pre-ERAS	1382486	Male	68	176	83	26.7949	0	0	16	8	66387.8	Left	Renal pelvis	4.2	High	T3	7	5		0	0	0	0	0	0
Pre-ERAS	1383394	Male	75	172	78	26.3656	0	0	20	11	51180	Right	Renal pelvis	4	High	T2	10	7		0	0	1	1	0	0
Pre-ERAS	1384739	Female	69	162	56	21.3382	0	0	25	14	82341.6	Right	Renal pelvis	2.5	High	T3	13	9		0	0	0	1	0	0
Pre-ERAS	1388709	Female	72	150	50	22.2222	0	0	15	11	58067.6	Right	Renal pelvis	5.5	High	T4	3	6		0	0	0	0	0	0
Pre-ERAS	1391802	Female	68	155	60	24.974	0	0	17	9	61871.4	Left	Renal pelvis	3	High	T2	8	7		1	0	0	1	0	0
Pre-ERAS	1396584	Female	73	152	52	22.5069	0	0	12	9	43338.2	Right	Renal pelvis	2.2	Low	T1	3	6		0	0	0	0	0	0
Pre-ERAS	1407965	Female	64	165	64	23.5078	0	0	27	10	88285.2	Right	Renal pelvis	1.5	Low	T1	10	6		0	0	0	0	0	1
Pre-ERAS	1412201	Male	59	166	65	23.5883	0	0	28	15	92094.9	Left	Renal pelvis	4.5	High	T3	9	14		0	0	0	1	0	0
Pre-ERAS	1413099	Male	39	180	83	25.6173	0	0	32	16	110885	Left	Renal pelvis	3.8	Low	T2	14	10		0	0	0	0	0	0
Pre-ERAS	1418448	Female	83	154	50	21.0828	0	0	22	9	73225.1	Right	Renal pelvis	4	High	T2	1	7		0	0	0	0	0	0
Pre-ERAS	1273532	Male	68	179	85	26.5285	0	0	16	14	56386	Left	Ureter	1.5	High	T3	2	9		1	0	0	0	0	1
Pre-ERAS	1288381	Female	75	159	50	19.7777	0	0	16	11	50097.3	Left	Ureter	4	High	T3	9	10		1	0	0	0	0	0
Pre-ERAS	1295097	Male	69	170	75	25.9516	1	0	30	19	81141.5	Right	Ureter	3	High	T3	17	8		0	0	0	1	0	1
Pre-ERAS	1327204	Male	56	177	65	20.7476	1	1	24	14	65462.1	Left	Ureter	2	High	T4	10	7		0	0	0	1	0	0
Pre-ERAS	1329824	Female	68	165	60	22.0386	0	0	23	16	42605.6	Left	Ureter	1.5	High	T2	7	7		0	0	0	1	0	0
Pre-ERAS	1339367	Male	56	170	65	22.4913	0	0	15	8	60451.9	Right	Ureter	5.2	Low	Ta	10	8		1	0	0	1	0	0
Pre-ERAS	1341181	Male	68	175	80	26.1224	1	0	17	10	64249.8	Left	Ureter	3	Low	T2	9	6		0	0	0	0	0	0
Pre-ERAS	1349682	Male	75	166	70	25.4028	1	0	16	8	58319.1	Left	Ureter	3	Low	T3	7	5		1	0	0	0	0	0
Pre-ERAS	1371575	Female	87	151	39	17.1045	0	0	32	11	88951.1	Right	Ureter	4	High	T3	2	8		0	0	0	0	0	1
Pre-ERAS	1383159	Male	70	165	62	22.7732	0	0	27	18	68479.2	Right	Ureter	2.5	High	T2	15	15		0	0	0	1	0	0
Pre-ERAS	1387289	Female	77	162	60	22.8624	0	0	21	8	76770.7	Left	Ureter	5	Low	Ta	7	7		0	0	0	0	0	0
Pre-ERAS	1397909	Male	62	169	67	23.4586	0	0	18	6	81987.8	Right	Ureter	2	Low	Ta	2	4		0	0	0	0	0	1
Pre-ERAS	1410858	Male	65	172	72	24.3375	0	0	22	13	80721.4	Left	Ureter	1.5	High	T1	10	6		0	1	0	0	0	0
Pre-ERAS	1433480	Female	74	160	52	20.3125	0	0	20	9	98536.7	Left	Both	3.5	High	T4	7	6		1	0	0	0	0	0
Pre-ERAS	1437894	Male	73	165	67.5	24.7934	0	0	23	11	53147	Right	Ureter	4.5	High	T3	9	5		0	0	0	0	0	0
Pre-ERAS	1142878	Female	67	156	53	21.7784	0	0	16	12	51101	Left	Both	2	Low	Ta	8	4		0	0	0	0	0	0
Pre-ERAS	1175920	Male	70	172	75	25.3515	1	1	25	13	55574.4	Right	Renal pelvis	4	High	T2	5	11		0	0	0	0	0	0
Pre-ERAS	1192534	Male	84	172	65	21.9713	0	0	19	8	58297.4	Right	Renal pelvis	4	High	T3	6	8		1	0	0	0	0	0
Pre-ERAS	1197530	Male	62	182	75	22.6422	0	0	17	11	54724.7	Left	Renal pelvis	2.5	High	T1	5	11		0	0	0	0	0	0
Pre-ERAS	1206352	Female	61	162	52	19.8141	0	0	15	8	46870.6	Left	Renal pelvis	3	High	T3	8	5		0	0	0	0	0	0
Pre-ERAS	1146451	Male	70	163	71	26.7229	0	0	24	7	70849.2	Right	Ureter	1.5	High	T3	3	7		0	0	0	0	0	0
Pre-ERAS	1157755	Male	62	174	71	23.4509	0	0	18	11	55869.5	Right	Ureter	1	High	T3	11	7		0	0	0	1	0	0
Pre-ERAS	1186673	Male	71	166	75	27.2173	1	0	30	10	58072.2	Right	Ureter	4	High	T3	9	7		0	0	0	0	0	0
Pre-ERAS	1194428	Female	61	164	59	21.9363	0	0	13	5	48276.9	Left	Ureter	4	High	T3	8	5		0	0	0	0	0	1
Pre-ERAS	1193891	Female	73	153	75	32.039	0	0	20	10	64440.8	Left	Ureter	3.5	High	T3	10	6		1	0	0	0	0	0
Pre-ERAS	1202567	Female	83	160	65	25.3906	0	0	16	11	89919.4	Right	Ureter	1.5	High	T3	10	11		0	0	0	0	0	0
Pre-ERAS	1201555	Female	63	150	37	16.4444	0	0	23	10	63045.4	Left	Ureter	1.2	High	T3	5	10		0	0	0	0	0	0
Pre-ERAS	1242347	Male	63	168	63	22.3214	1	0	24	13	62120.2	Left	Ureter	5	High	T4	9	8		1	0	0	0	0	0
Pre-ERAS	1232140	Male	81	170	70	24.2215	1	1	26	11	75877.1	Right	Ureter	0.5	High	T2	10	6		0	0	0	0	0	0
Pre-ERAS	1207056	Male	84	170	88	30.4498	0	0	41	15	102717	Left	Ureter	0.9	Low	T2	13	11		0	0	0	0	0	0
